# Supplementary material for: Exploring the Impact of the Linker Length on Heat Transport in Metal–Organic Frameworks
Source: Nanomaterials (Basel). 2022 Jun 22;12(13):2142. doi: 10.3390/nano12132142 (PMC9268455; doi:10.3390/nano12132142)
Supplement: Supplementary file 1 [file nanomaterials-12-02142-s001.zip]

Archive with 1 entries (1 files):
- nanomaterials-1740672-supplementary.pdf
